# Supplementary material for: Influence of the Type of Macrocycle on the Stabilisation of the High Oxidation State of the Manganese Ion and Electrode Processes
Source: Molecules. 2025 Apr 21;30(8):1860. doi: 10.3390/molecules30081860 (PMC12029323; doi:10.3390/molecules30081860)
Supplement: Supplementary file 1 [file molecules-30-01860-s001.zip]

Archive with 1 entries (1 files):
- molecules-3564406-supplementary.pdf
